# Supplementary material for: Age Structure, Development and Population Viability of Banteng (Bos javanicus) in Captive Breeding for Ex-Situ Conservation and Reintroduction
Source: Animals (Basel). 2023 Jan 5;13(2):198. doi: 10.3390/ani13020198 (PMC9854904; doi:10.3390/ani13020198)
Supplement: Supplementary file 1 [file animals-13-00198-s001.zip]

Archive with 1 entries (1 files):
- animals-2066762-supplementary.pdf
